# Supplementary material for: Childhood trauma and subclinical PTSD symptoms predict adverse effects and worse outcomes across two mindfulness-based programs for active depression
Source: PLoS One. 2025 Jan 30;20(1):e0318499. doi: 10.1371/journal.pone.0318499 (PMC11781677; doi:10.1371/journal.pone.0318499)
Supplement: S7 File — (XLSX) [file pone.0318499.s007.xlsx]

## Sheet: S7 File
ID	condition	completer	sex	age_years	meds	depmonths	BDI1wk	Age	Gender	CTQ_TOTAL_SUM_Q1	Education	BDIdiff	Dropout	CTQ_physabuse_SUM_Q1	CTQ_emoabuse_SUM_Q1	CTQ_sexabuse_SUM_Q1	CTQ_physneglect_SUM_Q1	CTQTXCondition	CTQPAXCondition	CTQEAXCondition	CTQSAXCondition	CTQPNXCondition
049	0	0	0	49	0	49	6	#NULL!		0		#NULL!	1	0	0	0	0	0	0	0	0	0
051	0	0	0	53	1	126	1	53	0	0	18	#NULL!	1	0	0	0	0	0	0	0	0	0
052	0	0	1	57	0	44	12	57	1	2	18	#NULL!	1	1	1	0	0	0	0	0	0	0
066	0	0	1	53	0	24	14	#NULL!		0		#NULL!	1	0	0	0	0	0	0	0	0	0
027	0	1	0	29	1	15	15	29	0	0	16	-9	0	0	0	0	0	0	0	0	0	0
064	0	1	1	64	0	102	12	64	1	0	18	-6	0	0	0	0	0	0	0	0	0	0
062	0	1	1	61	1	147	21	61	1	1	18	-5	0	0	0	0	1	0	0	0	0	0
001	0	1	1	49	0	72	4	49	1	1	20	-4	0	0	0	1	0	0	0	0	0	0
061	0	1	1	24	1	57	5	25	1	0	16	-2	0	0	0	0	0	0	0	0	0	0
068	0	1	1	61	1	42	5	61	1	1	14	-2	0	0	1	0	0	0	0	0	0	0
030	0	1	1	55	0	48	9	55	1	0	18	-1	0	0	0	0	0	0	0	0	0	0
006	0	1	0	45	0	15	15	46	0	0	18	0	0	0	0	0	0	0	0	0	0	0
029	0	1	1	53	0	102	10	53	1	3	13	0	0	1	1	1	0	0	0	0	0	0
057	0	1	1	52	0	35	3	52	1	0	16	0	0	0	0	0	0	0	0	0	0	0
045	0	1	1	41	0	150	8	42	1	2	16	2	0	0	1	0	1	0	0	0	0	0
021	0	1	1	60	1	64	13	60	1	0	16	2	0	0	0	0	0	0	0	0	0	0
065	0	1	1	36	0	31	12	37	1	0	16	2	0	0	0	0	0	0	0	0	0	0
067	0	1	1	55	1	72	2	54	1	0	14	3	0	0	0	0	0	0	0	0	0	0
055	0	1	1	32	1	30	14	32	1	0	18	7	0	0	0	0	0	0	0	0	0	0
046	0	1	1	43	0	43	2	43	1	5	22	10	0	0	1	3	1	0	0	0	0	0
048	0	1	1	47	1	47	21	47	1	0	18	10	0	0	0	0	0	0	0	0	0	0
050	0	1	1	34	1	34	18	34	1	3	19	10	0	0	0	3	0	0	0	0	0	0
063	0	1	1	47	1	70	4	47	1	3	16	12	0	0	0	3	0	0	0	0	0	0
038	1	0	1	51	1	74	8	51	1	5	18	#NULL!	1	0	1	3	1	5	0	1	3	1
054	1	0	1	47	0	43	13	#NULL!		1		#NULL!	1	0	0	0	1	1	0	0	0	1
008	1	0	1	54	0	54	6	54	1	5	16	#NULL!	1	1	1	3	0	5	1	1	3	0
005	1	1	1	43	0	51	21	46	1	0	14	-18	0	0	0	0	0	0	0	0	0	0
011	1	1	0	59	0	47	16	59	0	0	22	-16	0	0	0	0	0	0	0	0	0	0
014	1	1	0	33	0	76	21	33	0	0	14	-15	0	0	0	0	0	0	0	0	0	0
042	1	1	1	38	0	38	20	38	1	0	20	-13	0	0	0	0	0	0	0	0	0	0
031	1	1	1	40	0	70	11	41	1	0	16	-11	0	0	0	0	0	0	0	0	0	0
004	1	1	0	42	1	14	13.5	40	0	0	18	-10.5	0	0	0	0	0	0	0	0	0	0
053	1	1	1	25	1	63	10	25	1	0	15	-9	0	0	0	0	0	0	0	0	0	0
025	1	1	0	45	1	34	15	46	0	0	18	-8	0	0	0	0	0	0	0	0	0	0
047	1	1	1	53	1	88	10	53	1	0	16	-8	0	0	0	0	0	0	0	0	0	0
037	1	1	1	58	1	152	12	58	1	3	18	-7	0	0	0	3	0	3	0	0	3	0
023	1	1	1	48	1	180	9	48	1	0	16	-5	0	0	0	0	0	0	0	0	0	0
044	1	1	0	41	0	41	10	42	0	0	16	-4	0	0	0	0	0	0	0	0	0	0
015	1	1	1	39	0	49	10	40	1	0	15	-3	0	0	0	0	0	0	0	0	0	0
020	1	1	1	51	0	36	3	52	1	3	16	-3	0	0	0	3	0	3	0	0	3	0
013	1	1	1	55	1	59	5	55	1	0	20	-2	0	0	0	0	0	0	0	0	0	0
035	1	1	1	49	1	25	3	49	1	1	14	-2	0	0	1	0	0	1	0	1	0	0
034	1	1	1	43	0	109	4	43	1	1	18	-1	0	0	0	0	1	1	0	0	0	1
017	1	1	1	55	1	106	11	55	1	4	18	-1	0	1	0	3	0	4	1	0	3	0
041	1	1	1	47	0	47	7	47	1	2	18	-1	0	0	0	2	0	2	0	0	2	0
007	1	1	0	51	1	33	4	52	0	0	18	0	0	0	0	0	0	0	0	0	0	0
012	1	1	0	55	0	12	10	55	0	1	18	0	0	0	1	0	0	1	0	1	0	0
040	1	1	1	49	1	49	3	49	1	0	15	0	0	0	0	0	0	0	0	0	0	0
060	1	1	1	49	0	46	0	49	1	3	13	0	0	0	0	3	0	3	0	0	3	0
016	1	1	1	48	1	69	5	48	1	3	16	4	0	0	0	3	0	3	0	0	3	0
022	1	1	1	46	1	51	3	46	1	1	16	5	0	1	0	0	0	1	1	0	0	0
032	1	1	1	49	0	11	0	49	1	5	18	12	0	1	1	3	0	5	1	1	3	0
