# Supplementary material for: Childhood trauma and subclinical PTSD symptoms predict adverse effects and worse outcomes across two mindfulness-based programs for active depression
Source: PLoS One. 2025 Jan 30;20(1):e0318499. doi: 10.1371/journal.pone.0318499 (PMC11781677; doi:10.1371/journal.pone.0318499)
Supplement: S8 File — (XLSX) [file pone.0318499.s008.xlsx]

## Sheet: S7 Filexlsx
ID	group	Treatment	completer	atclass1	Screener_PANASneg	Retreat	percentattend	classes	AGE	GENDER	Education	PSYCHMEDS	IDS_TOTAL_1	IDS_TOTAL_2	IDS_TOTAL_3	MRSE.TOT	MRSE01	negvalenceTOT	negval01	negimpactTOT	negimp01	LBEdays	LBEweeks	LBEmonths	QIDS_Total_Q1	QIDS_Total_Q2	QIDS_Total_Q3	QIDS_Total_W4	CTQ_physabuse_MEAN_Q1	CTQ_emoabuse_MEAN_Q1	CTQ_sexabuse_MEAN_Q1	CTQ_physneglect_MEAN_Q1	CTQ_emoneglect_MEAN_Q1	CTQ_denial_MEAN_Q1	CTQ_TOTAL_MEAN_Q1	SCID.PTSD.past_DSubCl	SCID.PTSD.past_DFull	dropout
1	1	1	1	1	30	0	88.8889	8	18	1	12	0	16	9	12	5	1	1	1	#NULL!	#NULL!	#NULL!	#NULL!	#NULL!	20	#NULL!	14	#NULL!	0	1.4	0.8	0.4	1	2.33333	0.72	0	0	0
2	1	1	1	1	22	1	88.8889	8	49	1	16	0	29	20	20	3	1	3	1	#NULL!	#NULL!	#NULL!	#NULL!	#NULL!	20	19	18	22	0.75	3.6	2	1.6	2.6	0.333333	2.2	0	1	0
3	1	1	1	1	20	1	77.7778	7	22	1	14	0	12	6	6	1	1	1	1	#NULL!	#NULL!	#NULL!	#NULL!	#NULL!	12	12	9	13	0.4	0.4	0	0	0.8	1.33333	0.32	0	0	0
4	1	1	1	1	26	0	88.8889	8	18	1	12	1	15	19	2	5	1	1	1	0	0	0	0	0	16	18	10	15	0	0.6	0	0.4	1.2	1.66667	0.44	0	0	0
5	1	1	0	1	22	0	22.2222	2	32	2	21	1	38	#NULL!	#NULL!	#NULL!	#NULL!	#NULL!	#NULL!	#NULL!	#NULL!	#NULL!	#NULL!	#NULL!	20	#NULL!	#NULL!	#NULL!	0.4	0.8	0.4	0	0	1.33333	0.32	0	0	1
6	1	1	1	1	20	1	100	9	48	1	23	1	27	3	2	2	1	1	1	0	0	0	0	0	12	10	10	10	0	0.4	0	0.2	1.8	1.66667	0.48	0	0	0
7	1	1	1	1	33	0	66.6667	6	23	1	16	0	25	7	1	4	1	0	0	0	0	0	0	0	23	15	13	23	0.6	1.2	0	0.4	2	1.33333	0.791667	0	0	0
8	1	1	1	1	24	1	88.8889	8	34	1	16	0	29	7	4	13	1	3	1	3	1	1	0	0	16	13	11	11	0	1.4	0	0.2	0.8	0.666667	0.48	0	0	0
9	1	1	1	1	25	1	77.7778	7	22	2	15	0	17	11	16	1	1	0	0	#NULL!	#NULL!	#NULL!	#NULL!	#NULL!	11	14	13	16	1	2.6	0	0.6	4	0	1.64	0	0	0
10	1	1	1	1	31	1	100	9	37	1	18	0	33	13	14	3	1	2	1	#NULL!	#NULL!	#NULL!	#NULL!	#NULL!	20	16	15	15	0	0.4	0	0	0.6	1.33333	0.2	0	0	0
11	1	1	1	1	18	1	100	9	50	1	16	0	21	17	14	8	1	1	1	0	0	0	0	0	17	17	14	15	0.8	1.2	1	0.6	1	3	0.92	0	0	0
12	2	2	1	1	18	1	100	9	30	2	16	0	15	3	6	0	0	0	0	0	0	0	0	0	13	12	12	12	0	0.6	0	0	0.8	1.66667	0.28	0	0	0
13	2	2	0	1	20	0	33.3333	3	44	1	16	0	12	#NULL!	#NULL!	#NULL!	#NULL!	#NULL!	#NULL!	#NULL!	#NULL!	#NULL!	#NULL!	#NULL!	13	#NULL!	#NULL!	13	1.6	1.4	1.6	1.4	3	0	1.8	0	0	1
14	2	2	1	1	27	1	88.8889	8	30	1	18	0	19	3	6	4	1	0	0	#NULL!	#NULL!	#NULL!	#NULL!	#NULL!	18	12	10	13	0	0.6	0	1	0.8	1	0.48	0	0	0
15	2	2	1	1	32	1	100	9	55	1	12	1	30	13	33	1	1	0	0	#NULL!	#NULL!	#NULL!	#NULL!	#NULL!	22	20	#NULL!	26	1.4	3	0.8	1.4	3.2	0	1.96	0	0	0
16	2	2	1	1	26	1	77.7778	7	58	2	23	0	28	17	11	0	0	0	0	0	0	0	0	0	18	15	13	19	0.6	1.8	0	1.4	3.2	0	1.4	0	0	0
17	2	2	1	1	28	0	55.5556	5	23	1	16	0	22	6	14	5	1	3	1	0	0	#NULL!	#NULL!	#NULL!	16	12	18	13	1.4	2.8	0	0.6	1.8	1	1.32	0	1	0
18	2	2	1	1	21	0	77.7778	7	56	1	16	1	17	5	5	0	0	0	0	0	0	0	0	0	12	12	14	15	0	0.2	0	0	0	4	0.04	0	0	0
19	2	2	1	1	21	0	77.7778	7	54	1	18	1	23	20	2	1	1	0	0	#NULL!	#NULL!	#NULL!	#NULL!	#NULL!	12	20	13	19	0	2.4	0.2	1	3	0.666667	1.32	0	1	0
20	3	3	1	1	19	1	100	9	22	2	14	0	31	8	12	6	1	1	1	1	1	0	0	0	18	11	16	17	0	0	0	0	0.4	3	0.08	0	0	0
21	2	2	1	1	26	1	88.8889	8	49	1	23	0	19	4	3	4	1	0	0	1	1	#NULL!	#NULL!	#NULL!	14	12	13	11	1.6	3.8	2.4	0.6	2.4	0	2.16	0	1	0
22	2	2	0	0	27	0	0	0	44	1	17	1	32	#NULL!	#NULL!	#NULL!	#NULL!	#NULL!	#NULL!	#NULL!	#NULL!	#NULL!	#NULL!	#NULL!	18	#NULL!	#NULL!	#NULL!	0	1.4	1.8	0.2	1.6	0.666667	1	0	1	1
23	2	2	1	1	22	1	88.8889	8	35	2	18	1	23	27	7	1	1	1	1	#NULL!	#NULL!	#NULL!	#NULL!	#NULL!	18	#NULL!	13	16	0.6	2	0.4	1.8	2.2	1	1.4	0	1	0
24	3	3	1	1	20	1	100	9	42	1	16	0	12	5	5	1	1	1	1	1	1	0	0	0	10	12	10	11	0	1.4	0	0	1	1.33333	0.5	0	0	0
25	3	3	1	1	25	1	100	9	46	1	18	0	22	16	8	6	1	4	1	1	1	0	0	0	12	13	15	13	0	1.2	0	1	2.4	1.33333	0.92	0	0	0
26	3	3	1	1	18	0	77.7778	7	61	2	16	0	17	9	7	0	0	0	0	0	0	0	0	0	16	12	10	12	0.8	1	0	0.8	2	1.33333	0.92	0	0	0
27	3	3	1	1	19	1	100	9	33	1	16	1	18	11	9	1	1	0	0	#NULL!	#NULL!	#NULL!	#NULL!	#NULL!	15	12	13	13	0.4	0	0	0	0	2.66667	0.08	0	0	0
28	3	3	1	1	20	1	77.7778	7	56	1	18	0	14	5	5	5	1	1	1	0	0	0	0	0	11	11	13	12	0.4	1.2	0	0.4	3.8	0.333333	1.16	0	0	0
29	3	3	1	1	25	1	88.8889	8	33	1	16	0	15	3	8	2	1	2	1	#NULL!	#NULL!	#NULL!	#NULL!	#NULL!	17	12	12	13	0.2	1.6	0.6	0.8	2.4	0	1.12	0	0	0
30	3	3	1	1	26	1	100	9	62	2	16	0	14	2	5	2	1	0	0	1	1	0	0	0	12	10	10	12	0.2	0.2	0	0	0	2.33333	0.08	0	0	0
32	3	3	1	1	31	1	88.8889	8	35	1	18	0	30	23	27	5	1	0	0	0	0	0	0	0	14	22	24	15	1.8	2.6	0.4	0.6	2.8	0	1.64	0	1	0
33	4	2	1	1	18	1	100	9	41	1	16	0	18	5	0	2	1	1	1	#NULL!	#NULL!	#NULL!	#NULL!	#NULL!	12	11	11	13	0.2	0	0	0	0.4	3	0.12	0	0	0
34	3	3	1	1	18	1	100	9	27	1	16	0	15	4	4	0	0	0	0	0	0	0	0	0	15	11	12	14	0	0	0	0	0	4	0	0	0	0
36	3	3	1	1	27	1	100	9	52	1	18	0	30	16	11	6	1	2	1	#NULL!	#NULL!	#NULL!	#NULL!	#NULL!	13	16	12	16	0.25	2.2	4	0.2	2.2	0.666667	1.83333	0	1	0
37	3	3	1	1	26	1	88.8889	8	49	1	18	1	30	13	12	3	1	1	1	0	0	0	0	0	24	21	19	16	0.6	1.8	1.2	1.2	2.4	1.33333	1.44	0	0	0
38	4	2	1	1	18	1	88.8889	8	23	1	16	0	13	8	6	3	1	0	0	#NULL!	#NULL!	#NULL!	#NULL!	#NULL!	17	13	13	14	0	1.2	0	0.2	1.4	1.66667	0.56	0	0	0
39	4	2	1	1	#NULL!	1	100	9	49	1	23	0	26	16	13	1	1	1	1	#NULL!	#NULL!	#NULL!	#NULL!	#NULL!	17	14	10	16	0	0	0	0	0.6	3.33333	0.12	0	0	0
40	4	2	1	1	31	1	77.7778	7	36	1	18	0	18	11	14	3	1	1	1	0	0	0	0	0	17	18	16	20	0	0.6	0	0.6	1.6	0	0.583333	1	0	0
41	4	2	1	1	34	1	100	9	19	1	13	0	39	14	7	3	1	3	1	1	1	1	1	1	22	13	22	23	0.4	2.4	0.4	0.4	1.8	0.666667	1.08	0	0	0
42	4	2	1	1	32	1	88.8889	8	61	1	23	1	28	8	4	2	1	1	1	0	0	#NULL!	#NULL!	#NULL!	17	14	11	16	0.2	2.8	0	0	2.2	1.33333	1.04	0	0	0
43	4	2	1	1	37	1	66.6667	6	27	2	19	1	37	17	27	2	1	0	0	0	0	0	0	0	25	17	18	23	0.4	2.4	0	0.4	2	1	1.04	0	0	0
44	4	2	1	1	25	1	88.8889	8	22	2	15	0	20	8	8	3	1	1	1	1	1	0	0	0	19	12	22	17	1	1.8	0	1.2	2	2	1.2	0	0	0
46	5	3	1	1	22	1	66.6667	6	32	1	13	0	25	4	5	0	0	0	0	0	0	0	0	0	14	11	10	14	0	0	0	0	0	2.66667	0	0	0	0
47	4	2	1	1	18	1	77.7778	7	58	1	23	1	36	25	36	5	1	5	1	2	1	0	0	0	19	19	24	22	0.6	2.2	1.2	1.6	2.6	0	1.64	0	1	0
48	4	2	0	1	23	0	33.3333	3	58	1	18	0	19	#NULL!	#NULL!	#NULL!	#NULL!	#NULL!	#NULL!	#NULL!	#NULL!	#NULL!	#NULL!	#NULL!	11	#NULL!	#NULL!	#NULL!	0.4	0.6	0	0.8	0.8	0.333333	0.52	0	0	1
49	4	2	1	1	27	1	88.8889	8	44	2	18	0	14	10	11	0	0	0	0	0	0	0	0	0	16	16	17	20	0.2	0.4	0	0	2	1.66667	0.52	0	0	0
51	4	2	1	1	27	1	100	9	56	2	18	1	21	12	25	2	1	1	1	1	1	0	0	0	15	17	18	19	1	1.2	0.8	0.2	2.4	0.666667	1.12	0	1	0
52	5	3	1	1	23	1	100	9	57	2	14	1	28	11	19	0	0	0	0	0	0	0	0	0	15	13	16	15	0.2	0.8	0.2	0.6	2.4	0.333333	0.84	0	0	0
53	5	3	1	1	18	1	77.7778	7	50	1	16	0	20	17	11	9	1	2	1	3	1	1	1	1	16	15	17	16	0.2	1.4	0	0.8	0.4	2.33333	0.56	0	0	0
54	5	3	1	1	27	1	88.8889	8	45	1	16	0	23	12	11	8	1	3	1	3	1	1	1	0	17	11	14	14	0.6	2.8	0	1	2	0	1.28	1	0	0
55	5	3	1	1	27	1	100	9	63	1	18	1	15	6	9	3	1	2	1	2	1	0	0	0	16	12	12	14	0	1	0	0.2	1.6	0.333333	0.56	0	0	0
56	5	3	1	1	20	1	83.3333	7.5	46	1	14	0	36	10	8	3	1	2	1	1	1	0	0	0	16	#NULL!	13	18	0.4	1	0.6	1	1.6	1.33333	0.92	0	0	0
57	5	3	1	1	26	1	100	9	39	1	16	0	21	6	11	2	1	0	0	0	0	0	0	0	19	14	15	12	0	0.6	0	0	0.2	3.66667	0.16	0	0	0
58	5	3	0	1	29	0	44.4444	4	30	2	16	1	25	14	#NULL!	#NULL!	#NULL!	#NULL!	#NULL!	#NULL!	#NULL!	#NULL!	#NULL!	#NULL!	17	#NULL!	#NULL!	14	0	2.4	0	1.6	2.6	0	1.32	0	1	1
59	5	3	1	1	18	1	88.8889	8	65	2	21	0	17	10	12	4	1	1	1	0	0	0	0	0	15	14	13	13	0.4	1	0	0	0.8	1.66667	0.44	0	0	0
60	5	3	1	1	23	0	44.4444	4	59	1	18	1	27	13	11	6	1	5	1	5	1	1	1	0	13	14	11	15	0	0.4	2	0	1	2.66667	0.68	0	1	0
61	5	3	1	1	38	1	100	9	45	1	15	1	39	15	6	1	1	0	0	0	0	0	0	0	25	15	10	17	1.2	1	0	0.4	0.2	2.66667	0.56	0	0	0
62	5	3	1	1	19	1	88.8889	8	45	1	18	0	27	7	7	2	1	0	0	0	0	0	0	0	16	12	12	13	0	0.8	0	0	1.2	2	0.4	0	1	0
64	6	1	1	1	28	1	100	9	48	1	18	0	32	11	8	13	1	7	1	1	1	0	0	0	13	13	10	14	1.2	2	0	1.2	3.6	0.333333	1.6	0	1	0
65	6	1	1	1	30	1	66.6667	6	41	2	16	1	19	6	4	1	1	1	1	1	1	1	0	0	12	10	10	11	0	1.2	0	0	1.4	1	0.52	0	0	0
66	6	1	1	1	24	1	88.8889	8	41	2	14	0	25	8	2	2	1	1	1	0	0	0	0	0	15	12	13	15	1.8	1.6	0	1.4	2.2	0.333333	1.4	0	0	0
67	6	1	1	1	35	1	88.8889	8	20	1	14	0	22	10	8	2	1	0	0	0	0	0	0	0	17	15	11	19	1	0.8	0	0.6	0.6	3	0.6	0	0	0
68	6	1	1	1	18	0	55.5556	5	38	1	16	1	12	14	10	1	1	1	1	1	1	0	0	0	12	14	15	15	0.8	0.8	0	0	0.4	2.66667	0.4	0	0	0
70	6	1	1	1	31	1	88.8889	8	51	1	16	1	15	10	10	0	0	0	0	0	0	0	0	0	15	11	11	13	0	0	0	0	0.2	3	0.04	0	0	0
71	6	1	1	1	22	1	100	9	59	1	16	1	26	23	3	3	1	0	0	2	1	1	1	1	19	13	11	11	0.8	1.6	0	0.8	3	0	1.24	0	0	0
72	6	1	1	1	28	1	88.8889	8	41	1	16	1	17	5	8	0	0	0	0	0	0	0	0	0	19	10	11	27	0	1.6	0	0.2	1.8	1	0.72	1	0	0
73	6	1	1	1	26	1	88.8889	8	25	1	16	0	23	22	6	8	1	5	1	3	1	0	0	0	27	25	12	12	1.8	2.4	0	0.6	2.4	0.666667	1.44	0	1	0
74	6	1	1	1	28	1	100	9	39	1	18	0	17	9	9	2	1	0	0	0	0	0	0	0	16	9	11	15	0	0.4	0	0.2	1.6	1	0.44	0	0	0
75	7	3	1	1	32	1	88.8889	8	59	1	18	1	30	10	9	0	0	0	0	0	0	0	0	0	25	16	16	16	0.4	0.6	0	0.4	1.4	1	0.56	0	0	0
76	7	3	1	1	29	1	100	9	25	2	16	1	24	11	20	4	1	3	1	1	1	0	0	0	22	13	16	15	0	0	0	0	0	2.33333	0	0	0	0
77	7	3	1	1	18	1	94.4444	8.5	30	1	18	0	20	7	6	1	1	0	0	0	0	0	0	0	13	11	13	11	0	1.6	0	0.6	2.8	0.666667	1	0	0	0
78	7	3	1	1	25	1	100	9	44	2	23	1	11	23	16	2	1	1	1	0	0	0	0	0	19	18	12	21	0	0.2	0	0	0.2	1.66667	0.08	0	0	0
79	7	3	1	1	25	1	88.8889	8	22	2	16	0	17	7	5	0	0	0	0	0	0	0	0	0	11	11	14	13	0	0	0	0.2	0.2	3	0.08	0	0	0
80	7	3	1	1	29	1	100	9	36	1	18	0	34	13	22	3	1	2	1	1	1	1	1	1	22	20	21	16	0.2	3.4	0	0.6	3	0.333333	1.44	0	1	0
81	7	3	1	1	21	1	88.8889	8	41	1	16	0	36	11	12	6	1	1	1	1	1	0	0	0	19	14	11	#NULL!	0	0.4	0.6	0	0.4	1.66667	0.28	0	0	0
82	7	3	1	1	27	1	100	9	47	1	16	1	23	20	15	5	1	2	1	1	1	1	1	1	22	13	12	16	0	0.4	0	0	0.8	1.66667	0.24	1	0	0
84	7	3	1	1	18	1	94.4444	8.5	33	1	16	0	12	7	9	0	0	0	0	0	0	0	0	0	16	13	12	15	0	0.2	0	0	0.25	2.33333	0.0833333	0	0	0
85	7	3	1	1	19	1	94.4444	8.5	31	1	18	0	14	11	6	1	1	1	1	0	0	0	0	0	14	14	13	13	0	0	0	0	0.2	3	0.04	0	0	0
86	7	3	1	1	32	1	100	9	26	1	16	0	27	12	20	8	1	4	1	4	1	0	0	0	17	15	15	14	0	0.8	0	0	0.8	1.66667	0.32	0	0	0
87	7	3	1	1	20	1	94.4444	8.5	26	1	16	0	21	23	17	6	1	4	1	3	1	0	0	0	23	18	13	13	0	2.2	0.8	1	2.2	0	1.24	1	0	0
88	8	1	1	1	22	1	94.4444	8.5	41	2	18	1	12	7	7	2	1	0	0	0	0	0	0	0	13	14	12	11	0.2	0.6	0	0	1	1.66667	0.36	0	0	0
89	8	1	1	1	18	1	88.8889	8	36	1	22	0	24	15	15	0	0	0	0	0	0	0	0	0	15	17	15	14	0.2	0.4	0	0	0.8	2	0.28	0	0	0
90	8	1	1	1	25	1	88.8889	8	44	2	16	0	33	9	9	3	1	1	1	0	0	0	0	0	14	13	12	14	0	0.2	0	0	0	3.33333	0.04	0	0	0
91	8	1	1	1	23	1	100	9	35	1	18	0	28	10	19	4	1	2	1	2	1	1	0	0	18	12	15	16	3.2	3.8	0	1.6	2.8	0	2.28	0	1	0
93	9	2	1	1	32	1	100	9	53	1	23	1	28	16	17	3	1	2	1	0	0	0	0	0	20	11	13	17	0	0.2	0	0	0.4	2	0.12	0	1	0
96	8	1	1	1	22	1	100	9	27	2	16	0	27	8	15	1	1	0	0	0	0	0	0	0	25	14	11	18	0	0	0	0	0.4	3.33333	0.08	1	0	0
97	8	1	1	1	32	1	94.4444	8.5	59	1	16	1	23	17	25	0	0	0	0	0	0	0	0	0	20	14	18	21	0	0.6	0	0	0.6	3	0.24	0	0	0
99	8	1	1	1	18	1	77.7778	7	62	2	18	1	22	6	6	2	1	1	1	0	0	0	0	0	15	15	13	13	0	0.2	0	0	0.4	2.33333	0.12	0	0	0
100	8	1	1	1	27	1	100	9	49	1	23	0	31	11	16	2	1	2	1	2	1	0	0	0	21	14	21	12	0	0	0	0	0	4	0	0	0	0
101	8	1	1	1	27	1	94.4444	8.5	29	1	23	1	28	14	22	0	0	0	0	0	0	0	0	0	21	20	17	17	0	0.8	0	0.2	1.2	2	0.44	0	0	0
102	8	1	0	1	19	0	22.2222	2	50	1	18	0	36	#NULL!	#NULL!	#NULL!	#NULL!	#NULL!	#NULL!	#NULL!	#NULL!	#NULL!	#NULL!	#NULL!	22	#NULL!	#NULL!	25	0.8	2.2	2	0.6	2.6	0.333333	1.64	0	1	1
103	8	1	1	1	27	1	94.4444	8.5	47	2	16	0	15	12	24	1	1	1	1	0	0	0	0	0	15	17	23	19	0	0.4	0	0	0.4	2.33333	0.16	0	0	0
104	9	2	1	1	19	1	83.3333	7.5	54	1	23	0	31	26	11	1	1	1	1	0	0	0	0	0	19	15	16	16	0.4	0.6	0	0	0.8	2	0.36	0	0	0
105	9	2	1	1	23	1	100	9	47	2	16	0	26	6	10	2	1	0	0	0	0	0	0	0	15	12	15	18	0	0.4	0	0.2	0.8	2.66667	0.28	0	0	0
106	9	2	1	1	19	1	100	9	25	1	16	0	20	7	12	1	1	0	0	0	0	0	0	0	14	11	13	12	0	1	0	0	1	2	0.4	1	0	0
107	9	2	0	0	24	0	0	0	30	1	22	0	30	#NULL!	#NULL!	#NULL!	#NULL!	#NULL!	#NULL!	#NULL!	#NULL!	#NULL!	#NULL!	#NULL!	18	#NULL!	#NULL!	12	0	0.2	0	0.2	1	2	0.28	0	0	1
108	9	2	1	1	30	1	88.8889	8	28	1	18	1	28	9	11	1	1	1	1	0	0	0	0	0	#NULL!	13	11	19	0	0.2	0	0	0.4	3	0.12	0	1	0
109	9	2	1	1	29	1	94.4444	8.5	29	1	16	1	25	4	10	1	1	1	1	0	0	0	0	0	21	11	11	9	0	0	0	0	0.2	3.33333	0.04	0	1	0
110	9	2	1	1	19	1	100	9	25	1	18	0	15	2	12	3	1	0	0	1	1	0	0	0	15	11	11	12	0	0	0	0	0	4	0	1	0	0
111	9	2	1	1	24	1	100	9	25	2	16	0	28	9	11	1	1	0	0	0	0	0	0	0	19	14	15	17	0	0.4	0	0.8	1	1.33333	0.44	0	0	0
112	9	2	1	1	21	1	88.8889	8	39	1	14	0	21	30	10	3	1	3	1	2	1	1	0	0	20	14	16	17	0	0.2	0.2	0	0.2	2	0.12	0	1	0
113	9	2	1	1	23	1	88.8889	9	45	1	16	0	31	9	12	2	1	1	1	0	0	0	0	0	20	14	15	13	0	1.4	0	0.2	1.6	1.66667	0.64	0	0	0
114	9	2	0	1	22	0	33.3	3	24	1	16	0	11	#NULL!	#NULL!	#NULL!	#NULL!	#NULL!	#NULL!	#NULL!	#NULL!	#NULL!	#NULL!	#NULL!	16	#NULL!	#NULL!	#NULL!	0	0	0	0	0.2	2.66667	0.04	0	0	1
